# Supplementary material for: Pharmacological Actions of Potassium Channel Openers on Voltage-Gated Potassium Channels
Source: Pharmaceuticals (Basel). 2025 Sep 26;18(10):1446. doi: 10.3390/ph18101446 (PMC12567514; doi:10.3390/ph18101446)
Supplement: Supplementary file 1 [file pharmaceuticals-18-01446-s001.zip]

Archive with 1 entries (1 files):
- pharmaceuticals-3822751-supplementary.pdf
